# Supplementary material for: The phylogeography of Indoplanorbis exustus (Gastropoda: Planorbidae) in Asia
Source: Parasit Vectors. 2010 Jul 5;3:57. doi: 10.1186/1756-3305-3-57 (PMC2914737; doi:10.1186/1756-3305-3-57)
Supplement: Additional file 4 — Matrix of MRI values for different data partitioning schemes and character weighting regimes. [file 1756-3305-3-57-S4.XLS]

## Sheet: Sheet1
Matrix	Max for All loci	Mini for all loci	Min for rrnL	Min for cox1 1st 2nd	Min for cox1 3rd	MRI	Matrix
111	1093	906	223	58	172	0.292188	111
211	1589	1388	269	58	183	0.186284	211
411	2506	2304	352	58	183	0.105593	411
811	4486	4122	504	58	183	0.0973	811
1611	8322	7719	788	58	183	0.082682	1611
3211	15889	14851	1280	58	183	0.072244	3211
6411	30872	29031	2181	58	183	0.06471	6411
121	1357	1034	287	72	216	0.413043	121
221	1892	1597	371	75	262	0.249155	221
421	2867	2554	465	75	281	0.152981	421
821	4795	4375	620	75	281	0.109976	821
1621	8648	8001	924	75	281	0.087812	1621
3221	16319	15205	1494	75	281	0.076992	3221
6421	31382	29411	2425	75	281	0.068914	6421
141	1359	1032	282	72	211	0.411839	141
241	2410	1856	496	103	351	0.379452	241
441	3470	2976	668	109	438	0.219069	441
841	5410	4872	846	109	475	0.135176	841
1641	9266	8503	1151	109	475	0.101315	1641
3241	16995	15751	1759	109	475	0.084903	3241
6441	32280	30130	2878	109	475	0.074606	6441
181	1332	1032	280	72	211	0.390117	181
281	2409	1854	486	103	347	0.376782	281
481	4496	3520	883	165	625	0.345731	481
881	6608	5724	1252	177	790	0.201413	881
1681	10520	9474	1598	177	863	0.132707	1681
3281	18217	16727	2211	177	863	0.099559	3281
6481	33657	31259	3424	177	863	0.082143	6481
1161	1363	1032	281	72	211	0.414268	1161
2161	2404	1854	486	103	348	0.374915	2161
4161	4504	3474	868	165	615	0.360644	4161
8161	8682	6800	1675	289	1185	0.340141	8161
16161	13855	12216	2525	313	1527	0.172708	16161
32161	20704	18634	3102	313	1635	0.132235	32161
64161	36097	33143	4331	313	1635	0.099068	64161
1321	1359	1032	282	72	211	0.411839	1321
2321	2405	1854	475	103	348	0.372549	2321
4321	4503	3474	868	165	615	0.36042	4321
8321	8638	6677	1644	289	1147	0.352825	8321
16321	17067	13345	3259	537	2289	0.338918	16321
32321	25359	22151	4734	585	2902	0.187186	32321
64321	41072	36954	6110	585	3171	0.131962	64321
Matrix	Max for All loci	Min for all loci	Min for rrnL	Min for cox1	MRI	Matrix
111	1093	906	223	241	0.297297	111
211	1589	1388	269	241	0.186284	211
411	2506	2304	352	241	0.105593	411
811	4486	4122	504	241	0.0973002	811
1611	8322	7719	788	241	0.082682	1611
3211	15889	14851	1280	241	0.0722439	3211
6411	30872	29031	2181	241	0.06471	6411
121	1357	1034	287	341	0.443073	121
221	1892	1597	371	356	0.253219	221
421	2867	2554	465	356	0.152981	421
821	4795	4375	620	356	0.109976	821
1621	8648	8001	924	356	0.0878122	1621
3221	16319	15205	1494	356	0.0769922	3221
6421	31382	29411	2425	356	0.0689137	6421
141	1359	1032	282	353	0.451657	141
241	2410	1856	496	549	0.405861	241
441	3470	2976	668	584	0.222723	441
841	5410	4872	846	584	0.135176	841
1641	9266	8503	1151	584	0.101315	1641
3241	16995	15751	1759	584	0.0849031	3241
6441	32280	30130	2878	584	0.0746061	6441
181	1332	1032	280	342	0.422535	181
281	2409	1854	486	564	0.408389	281
481	4496	3520	883	982	0.370962	481
881	6608	5724	1252	1036	0.20463	881
1681	10520	9474	1598	1040	0.132707	1681
3281	18217	16727	2211	1040	0.099559	3281
6481	33657	31259	3424	1040	0.082143	6481
1161	1363	1032	281	340	0.446092	1161
2161	2404	1854	486	564	0.406204	2161
4161	4504	3474	868	958	0.384615	4161
8161	8682	6800	1675	1822	0.36297	8161
16161	13855	12216	2525	1944	0.174622	16161
32161	20704	18634	3102	1952	0.132268	32161
64161	36097	33143	4331	1952	0.099081	64161
1321	1359	1032	282	353	0.451657	1321
2321	2405	1854	475	564	0.403367	2321
4321	4503	3474	868	958	0.384386	4321
8321	8638	6677	1644	1766	0.375096	8321
16321	17067	13345	3259	3502	0.361149	16321
32321	25359	22151	4734	3748	0.190081	32321
64321	41072	36954	6110	3776	0.132046	64321
